# Supplementary material for: Plasticity of olfactory bulb inputs mediated by dendritic NMDA-spikes in rodent piriform cortex
Source: eLife. 2021 Oct 26;10:e70383. doi: 10.7554/eLife.70383 (PMC8575458; doi:10.7554/eLife.70383)
Supplement: Figure 3—figure supplement 2—source code 1. [file elife-70383-fig3-figsupp2-code1.zip]

Archive with 1 entries (1 files):
- Code for Figure 3 supplement figure 2.m
